# Supplementary material for: MicroRNA Screening Reveals Upregulation of FoxO-Signaling in Relapsed Acute Myeloid Leukemia Patients
Source: Genes (Basel). 2024 Dec 19;15(12):1625. doi: 10.3390/genes15121625 (PMC11675194; doi:10.3390/genes15121625)
Supplement: Supplementary file 1 [file genes-15-01625-s001.zip]

Archive with 1 entries (1 files):
- Supplement_Tables.xlsx
