# Supplementary material for: MicroRNA Screening Reveals Upregulation of FoxO-Signaling in Relapsed Acute Myeloid Leukemia Patients
Source: Genes (Basel). 2024 Dec 19;15(12):1625. doi: 10.3390/genes15121625 (PMC11675194; doi:10.3390/genes15121625)
Supplement: Supplementary file 1 [file genes-15-01625-s001.zip › Supplement_Tables.xlsx]

## Sheet: Table S1
Category	Term	Count	%	PValue	Pop Hits	Pop Total	Fold Enrichment	Bonferroni	Benjamini	FDR
KEGG_PATHWAY	hsa05210:Colorectal cancer	47	1.1211832061068703	3.3211370707371084E-9	86	8156	2.271839366569471	1.1358282218099092E-6	1.1358288781920911E-6	8.435688159672256E-7
KEGG_PATHWAY	hsa05200:Pathways in cancer	185	4.413167938931298	8.271291908007385E-9	531	8156	1.448289631050218	2.8287778315316814E-6	1.414390916269263E-6	1.050454072316938E-6
KEGG_PATHWAY	hsa04218:Cellular senescence	68	1.6221374045801527	1.2273444267868365E-7	156	8156	1.8120180872474452	4.197430104058153E-5	1.3991726465369937E-5	1.0391516146795217E-5
KEGG_PATHWAY	hsa05220:Chronic myeloid leukemia	40	0.9541984732824428	2.24778447045793E-7	76	8156	2.1878856161811258	7.687128279187938E-5	1.9007108016499922E-5	1.4116390164301112E-5
KEGG_PATHWAY	hsa05161:Hepatitis B	69	1.6459923664122138	2.843023972803034E-7	162	8156	1.7705666930947257	9.722670687239976E-5	1.9007108016499922E-5	1.4116390164301112E-5
KEGG_PATHWAY	hsa05132:Salmonella infection	96	2.2900763358778624	3.334580353771916E-7	249	8156	1.6026921140218366	1.1403616450544884E-4	1.9007108016499922E-5	1.4116390164301112E-5
KEGG_PATHWAY	hsa04390:Hippo signaling pathway	67	1.5982824427480915	3.975382937008624E-7	157	8156	1.7739989741392184	1.3594888159251806E-4	1.9422585206527847E-5	1.4424960942859864E-5
KEGG_PATHWAY	hsa05205:Proteoglycans in cancer	82	1.9561068702290079	4.6682808293905517E-7	205	8156	1.6627930682976555	1.5964249742095316E-4	1.995690054564461E-5	1.4821791633315001E-5
KEGG_PATHWAY	hsa05166:Human T-cell leukemia virus 1 infection	87	2.075381679389313	5.665956092632309E-7	222	8156	1.62908780339973	1.9375697993684327E-4	2.1530633152002773E-5	1.5990587194762294E-5
KEGG_PATHWAY	hsa04110:Cell cycle	56	1.3358778625954197	8.790846604488477E-7	126	8156	1.8475478536640615	3.006018961972945E-4	3.0064695387350593E-5	2.232875037540073E-5
KEGG_PATHWAY	hsa05135:Yersinia infection	59	1.407442748091603	1.5138514862168574E-6	137	8156	1.7902334129482056	5.176035971742321E-4	4.7067018935105926E-5	3.495620704537107E-5
KEGG_PATHWAY	hsa05165:Human papillomavirus infection	117	2.7910305343511452	2.8485893770964E-6	331	8156	1.469386623797777	9.737445573080317E-4	7.744186315837429E-5	5.751530187785693E-5
KEGG_PATHWAY	hsa05225:Hepatocellular carcinoma	68	1.6221374045801527	3.1096608410108096E-6	168	8156	1.6825882238726275	0.0010629403394905035	7.744186315837429E-5	5.751530187785693E-5
KEGG_PATHWAY	hsa04933:AGE-RAGE signaling pathway in diabetic complications	46	1.0973282442748091	3.1701347491732166E-6	100	8156	1.9122120285423037	0.00108360028347243	7.744186315837429E-5	5.751530187785693E-5
KEGG_PATHWAY	hsa05417:Lipid and atherosclerosis	82	1.9561068702290079	4.3457459889828125E-6	215	8156	1.5854538558186948	0.0014851444375307832	9.620257059530714E-5	7.144869278130999E-5
KEGG_PATHWAY	hsa05169:Epstein-Barr virus infection	78	1.8606870229007633	4.500705057090393E-6	202	8156	1.6051715263269446	0.001538060563991639	9.620257059530714E-5	7.144869278130999E-5
KEGG_PATHWAY	hsa03013:Nucleocytoplasmic transport	48	1.1450381679389312	5.98918188125857E-6	108	8156	1.8475478536640615	0.002046209989361336	1.1970072456202257E-4	8.890053812501092E-5
KEGG_PATHWAY	hsa05130:Pathogenic Escherichia coli infection	76	1.8129770992366412	6.300038134843294E-6	197	8156	1.6037090506424088	0.002152300302111554	1.1970072456202257E-4	8.890053812501092E-5
KEGG_PATHWAY	hsa05222:Small cell lung cancer	42	1.0019083969465647	1.1524348271569663E-5	92	8156	1.8977529583831936	0.003933592894726279	2.0743826888825392E-4	1.5406234005151023E-4
KEGG_PATHWAY	hsa05142:Chagas disease	45	1.0734732824427482	1.5443754439376647E-5	102	8156	1.8339629429753552	0.005267880598600838	2.640882009133407E-4	1.961356813800834E-4
KEGG_PATHWAY	hsa05170:Human immunodeficiency virus 1 infection	79	1.8845419847328244	1.7727794111570875E-5	212	8156	1.5490642971169195	0.006044616678827275	2.887097898170114E-4	2.1442189068280964E-4
KEGG_PATHWAY	hsa04115:p53 signaling pathway	35	0.8349236641221374	2.0427097168214585E-5	73	8156	1.9930738832334913	0.006961792247492049	3.122453978732999E-4	2.319015528064859E-4
KEGG_PATHWAY	hsa05212:Pancreatic cancer	36	0.8587786259541985	2.0998959506099118E-5	76	8156	1.969097054563013	0.007155992632483454	3.122453978732999E-4	2.319015528064859E-4
KEGG_PATHWAY	hsa05162:Measles	56	1.3358778625954197	3.037331977612893E-5	139	8156	1.6747556083573507	0.010334065918228053	4.3281980680983723E-4	3.214509676306978E-4
KEGG_PATHWAY	hsa05224:Breast cancer	58	1.383587786259542	4.354322932393607E-5	147	8156	1.6401700333548304	0.014781769612358886	5.956713771514454E-4	4.4239920993119044E-4
KEGG_PATHWAY	hsa04140:Autophagy - animal	56	1.3358778625954197	4.860985834888375E-5	141	8156	1.6510002096572465	0.016487543376706215	6.394065982814708E-4	4.748809238698644E-4
KEGG_PATHWAY	hsa04141:Protein processing in endoplasmic reticulum	65	1.5505725190839694	5.445170482065564E-5	171	8156	1.5801396116863686	0.018450653664919825	6.897215943949714E-4	5.122493712757974E-4
KEGG_PATHWAY	hsa05226:Gastric cancer	58	1.383587786259542	6.796631602298687E-5	149	8156	1.618154328209128	0.02297718003941518	8.301600028521967E-4	6.165515810656665E-4
KEGG_PATHWAY	hsa05131:Shigellosis	87	2.075381679389313	7.147937738944182E-5	247	8156	1.4642003739058302	0.024150417560714454	8.42963691972038E-4	6.260607536868353E-4
KEGG_PATHWAY	hsa05160:Hepatitis C	60	1.4312977099236641	9.204600330234788E-5	157	8156	1.5886557977366136	0.030990808912689016	0.0010493244376467657	7.793228279598787E-4
KEGG_PATHWAY	hsa04150:mTOR signaling pathway	59	1.407442748091603	1.478153341635699E-4	156	8156	1.5721921639352832	0.04929986431397804	0.0016307369123851907	0.0012111320928240889
KEGG_PATHWAY	hsa04550:Signaling pathways regulating pluripotency of stem cells	55	1.3120229007633588	1.55364487649458E-4	143	8156	1.5988394887477457	0.05175159724020162	0.0016604579617535823	0.0012332056207175728
KEGG_PATHWAY	hsa04068:FoxO signaling pathway	51	1.2166030534351144	1.984778852134414E-4	131	8156	1.6183672992973366	0.06563317716095673	0.0020569526285756654	0.0015276782680064885
KEGG_PATHWAY	hsa05202:Transcriptional misregulation in cancer	69	1.6459923664122138	2.686883611419615E-4	193	8156	1.4861751517168165	0.0878070714338477	0.002702688809133848	0.002007260109707595
KEGG_PATHWAY	hsa05223:Non-small cell lung cancer	32	0.7633587786259541	2.8243635051574984E-4	72	8156	1.847547853664062	0.09208714092254766	0.002759806625039613	0.00204968094374287
KEGG_PATHWAY	hsa05203:Viral carcinogenesis	72	1.717557251908397	3.013954754900641E-4	204	8156	1.4671703543802843	0.09795673031869201	0.002822432942425129	0.002096192887064277
KEGG_PATHWAY	hsa05171:Coronavirus disease - COVID-19	80	1.9083969465648856	3.124215014921898E-4	232	8156	1.4334423002565997	0.10135288109759055	0.002822432942425129	0.002096192887064277
KEGG_PATHWAY	hsa04152:AMPK signaling pathway	47	1.1211832061068703	3.1360366026945876E-4	120	8156	1.6281515460414542	0.1017162428802656	0.002822432942425129	0.002096192887064277
KEGG_PATHWAY	hsa04012:ErbB signaling pathway	36	0.8587786259541985	3.3534308259281176E-4	85	8156	1.7606044252563413	0.10837226267589561	0.0029407008781215803	0.002184029307142928
KEGG_PATHWAY	hsa05221:Acute myeloid leukemia	30	0.7156488549618321	3.945741343417822E-4	67	8156	1.8613355242137934	0.12625873596375137	0.003350516098599556	0.002488394997205518
KEGG_PATHWAY	hsa05213:Endometrial cancer	27	0.6440839694656488	4.016700586040403E-4	58	8156	1.9351471053464095	0.1283774082377681	0.003350516098599556	0.002488394997205518
KEGG_PATHWAY	hsa04722:Neurotrophin signaling pathway	46	1.0973282442748091	5.140448234111303E-4	119	8156	1.6069008643212634	0.16125498198990962	0.00418579356206206	0.003108747265391121
KEGG_PATHWAY	hsa05167:Kaposi sarcoma-associated herpesvirus infection	68	1.6221374045801527	5.616933700275627E-4	194	8156	1.457086709332997	0.17481947892954963	0.004467421687195963	0.0033179096741163005
KEGG_PATHWAY	hsa04660:T cell receptor signaling pathway	41	0.9780534351145039	6.962967389415686E-4	104	8156	1.6388104759664395	0.21196788037318504	0.0053967791251379755	0.004008134204049842
KEGG_PATHWAY	hsa05211:Renal cell carcinoma	30	0.7156488549618321	7.101025164655231E-4	69	8156	1.8073837698887558	0.2156824696824956	0.0053967791251379755	0.004008134204049842
KEGG_PATHWAY	hsa03018:RNA degradation	33	0.7872137404580152	8.326909047982228E-4	79	8156	1.7364611156272984	0.24790972995294347	0.0061908758574128735	0.004597901952581491
KEGG_PATHWAY	hsa05163:Human cytomegalovirus infection	76	1.8129770992366412	8.849234791097691E-4	225	8156	1.4041363687846868	0.26123678139893225	0.00643923042245832	0.004782352419018752
KEGG_PATHWAY	hsa05120:Epithelial cell signaling in Helicobacter pylori infection	30	0.7156488549618321	9.380700419288203E-4	70	8156	1.7815640017474879	0.2745553663398528	0.006683749048742844	0.004963953971873341
KEGG_PATHWAY	hsa05418:Fluid shear stress and atherosclerosis	51	1.2166030534351144	9.850205166235817E-4	139	8156	1.5252238576111588	0.28612188686186957	0.006875041156842142	0.00510602471882428
KEGG_PATHWAY	hsa04210:Apoptosis	50	1.1927480916030535	0.0010575324604978694	136	8156	1.5283024524794626	0.3036253536851048	0.007233522029805426	0.005372264899329176
KEGG_PATHWAY	hsa05022:Pathways of neurodegeneration - multiple diseases	144	3.435114503816794	0.001197304219691276	476	8156	1.257574589468815	0.3361661414704561	0.008028981237929732	0.0059630445451291
KEGG_PATHWAY	hsa05215:Prostate cancer	38	0.9064885496183206	0.0012975469170595866	97	8156	1.6285086751368791	0.35856613548552874	0.008533866262199588	0.0063380176333295195
KEGG_PATHWAY	hsa05219:Bladder cancer	20	0.4770992366412214	0.0014605806743362756	41	8156	2.0277964247532383	0.3933988208241854	0.009424879068358608	0.006999763986441774
KEGG_PATHWAY	hsa04380:Osteoclast differentiation	47	1.1211832061068703	0.0015743792544059077	128	8156	1.5263920744138633	0.4165882043672252	0.009971068611237414	0.007405413529983343
KEGG_PATHWAY	hsa03250:Viral life cycle - HIV-1	27	0.6440839694656488	0.0018055548552742638	63	8156	1.781564001747488	0.46100980389407253	0.01122726837279633	0.00833838060435751
KEGG_PATHWAY	hsa04330:Notch signaling pathway	25	0.5963740458015268	0.0033447685911024024	59	8156	1.7614333350610756	0.6820395240102839	0.020426979609946813	0.015170914681071611
KEGG_PATHWAY	hsa05164:Influenza A	58	1.383587786259542	0.00348178945499126	171	8156	1.4099707304278366	0.6966444796326321	0.02089073672994756	0.015515342483645262
KEGG_PATHWAY	hsa04010:MAPK signaling pathway	92	2.1946564885496183	0.0035711111942612287	294	8156	1.3008245092124515	0.7058030885379472	0.021057241869609312	0.015639004195557794
KEGG_PATHWAY	hsa04066:HIF-1 signaling pathway	40	0.9541984732824428	0.003763019132682259	109	8156	1.5254982277960143	0.7245585095056495	0.021812754972497163	0.016200116266123624
KEGG_PATHWAY	hsa04215:Apoptosis - multiple species	16	0.38167938931297707	0.003956273248622286	32	8156	2.0784913353720693	0.742240690946075	0.022550757517147028	0.016748223419167676
KEGG_PATHWAY	hsa04910:Insulin signaling pathway	48	1.1450381679389312	0.004084427609070919	137	8156	1.456461081720574	0.7533376174994806	0.022551159807037997	0.016748522195870322
KEGG_PATHWAY	hsa03010:Ribosome	54	1.2881679389312977	0.004088221953322677	158	8156	1.4207409127859716	0.7536588068617256	0.022551159807037997	0.016748522195870322
KEGG_PATHWAY	hsa01524:Platinum drug resistance	29	0.691793893129771	0.004378896121499965	73	8156	1.6514040746791785	0.7770640918110182	0.023771150373856954	0.01765459706128557
KEGG_PATHWAY	hsa05168:Herpes simplex virus 1 infection	145	3.4589694656488548	0.004642629110185247	495	8156	1.2177019944604042	0.7963752292864461	0.024809049307552414	0.0184254342810477
KEGG_PATHWAY	hsa04919:Thyroid hormone signaling pathway	43	1.025763358778626	0.005074163925584178	121	8156	1.4772748334049417	0.8244412920665486	0.026365791830196914	0.019581611476228115
KEGG_PATHWAY	hsa05100:Bacterial invasion of epithelial cells	30	0.7156488549618321	0.005116052197481687	77	8156	1.6196036379522616	0.8269510762314183	0.026365791830196914	0.019581611476228115
KEGG_PATHWAY	hsa04120:Ubiquitin mediated proteolysis	49	1.1688931297709924	0.0051652282240444245	142	8156	1.4344517666652308	0.8298518978806839	0.026365791830196914	0.019581611476228115
KEGG_PATHWAY	hsa05010:Alzheimer disease	115	2.743320610687023	0.005520587606951068	384	8156	1.244929706082229	0.8494216556314951	0.027765308258489194	0.02062101841419958
KEGG_PATHWAY	hsa04931:Insulin resistance	39	0.9303435114503816	0.005788330874067407	108	8156	1.50113263110205	0.862668927463628	0.028689987810594973	0.02130776872482785
KEGG_PATHWAY	hsa01522:Endocrine resistance	36	0.8587786259541985	0.006055163595528386	98	8156	1.5270548586407042	0.8747146183470489	0.029583799281010115	0.021971593618060142
KEGG_PATHWAY	hsa03040:Spliceosome	50	1.1927480916030535	0.006435301519155578	147	8156	1.4139396839265777	0.8900781136650526	0.03099821295142546	0.023022064589655167
KEGG_PATHWAY	hsa05214:Glioma	29	0.691793893129771	0.006756537908536758	75	8156	1.6073666326877336	0.9015865299715478	0.0320935550655496	0.02383556428844912
KEGG_PATHWAY	hsa04151:PI3K-Akt signaling pathway	106	2.5286259541984735	0.0077647223052183766	354	8156	1.24474622344316	0.9304631502965488	0.036001445281716477	0.026737915501625686
KEGG_PATHWAY	hsa05216:Thyroid cancer	17	0.40553435114503816	0.007789786405985436	37	8156	1.909965010882442	0.9310612994031142	0.036001445281716477	0.026737915501625686
KEGG_PATHWAY	hsa04144:Endocytosis	78	1.8606870229007633	0.008861395328519955	251	8156	1.2918113478806486	0.9523610568326466	0.04040796269805099	0.03001059217925425
KEGG_PATHWAY	hsa04620:Toll-like receptor signaling pathway	37	0.8826335877862597	0.009469740533583265	104	8156	1.4789265270916647	0.9613837983467105	0.042060406006304896	0.031237845396495448
KEGG_PATHWAY	hsa04064:NF-kappa B signaling pathway	37	0.8826335877862597	0.009469740533583265	104	8156	1.4789265270916647	0.9613837983467105	0.042060406006304896	0.031237845396495448
KEGG_PATHWAY	hsa04350:TGF-beta signaling pathway	34	0.8110687022900763	0.010052087073228824	94	8156	1.5035894766521352	0.9684192983262687	0.04407453562877254	0.0327337194435913
KEGG_PATHWAY	hsa05014:Amyotrophic lateral sclerosis	107	2.5524809160305346	0.013207491162900476	364	8156	1.2219701806857772	0.9894016411768353	0.057176733895088136	0.04246459184021165
KEGG_PATHWAY	hsa04137:Mitophagy - animal	27	0.6440839694656488	0.014214087577697791	72	8156	1.5588685015290522	0.9925243017896931	0.06076522439465806	0.04512972805919049
KEGG_PATHWAY	hsa04213:Longevity regulating pathway - multiple species	24	0.5725190839694656	0.014490626728589747	62	8156	1.6091545822235376	0.9932082817118921	0.06118264618737893	0.04543974307483699
KEGG_PATHWAY	hsa04670:Leukocyte transendothelial migration	39	0.9303435114503816	0.015146901164468131	114	8156	1.4221256505177315	0.9945919852469616	0.06317366095424513	0.04691844994847445
KEGG_PATHWAY	hsa04926:Relaxin signaling pathway	43	1.025763358778626	0.016892017836396808	129	8156	1.385660890248046	0.9970513853210643	0.06960325421744226	0.05169364494511794
KEGG_PATHWAY	hsa04530:Tight junction	54	1.2881679389312977	0.017382083211393624	169	8156	1.328266652190435	0.9975136623401859	0.0707699102178169	0.05256010875826167
KEGG_PATHWAY	hsa05217:Basal cell carcinoma	24	0.5725190839694656	0.017758565504465244	63	8156	1.583612445997767	0.9978190706331284	0.07115549062646491	0.052846475494509035
KEGG_PATHWAY	hsa04657:IL-17 signaling pathway	33	0.7872137404580152	0.017913299784726944	94	8156	1.4593662567506016	0.9979334697879588	0.07115549062646491	0.052846475494509035
KEGG_PATHWAY	hsa04621:NOD-like receptor signaling pathway	58	1.383587786259542	0.01810095814182002	184	8156	1.3103532331693482	0.9980642111033189	0.07115549062646491	0.052846475494509035
KEGG_PATHWAY	hsa04668:TNF signaling pathway	38	0.9064885496183206	0.01895391222769168	112	8156	1.4104048347167613	0.9985619357221169	0.07366179524852903	0.05470788302083735
KEGG_PATHWAY	hsa04310:Wnt signaling pathway	54	1.2881679389312977	0.01950783228663743	170	8156	1.320453318942256	0.9988145259349642	0.07436940861412569	0.05523342043271324
KEGG_PATHWAY	hsa04810:Regulation of actin cytoskeleton	67	1.5982824427480915	0.019570897003717287	218	8156	1.2776047657791618	0.9988403192055288	0.07436940861412569	0.05523342043271324
KEGG_PATHWAY	hsa01212:Fatty acid metabolism	22	0.5248091603053435	0.020573999495619284	57	8156	1.6044494518661587	0.9991828588391823	0.07732206403848127	0.05742632826249778
KEGG_PATHWAY	hsa04520:Adherens junction	26	0.6202290076335878	0.02222683423503529	71	8156	1.5222753442161634	0.9995413989332804	0.08262584030850076	0.06136539017064091
KEGG_PATHWAY	hsa04510:Focal adhesion	62	1.4790076335877862	0.022933469630895903	201	8156	1.2822533611250577	0.9996418584190245	0.08433598509426235	0.06263549770158665
KEGG_PATHWAY	hsa05235:PD-L1 expression and PD-1 checkpoint pathway in cancer	31	0.7395038167938931	0.024581617560561264	89	8156	1.4479377841917787	0.9997989518491956	0.08849382321802056	0.06572348274086906
KEGG_PATHWAY	hsa04211:Longevity regulating pathway	31	0.7395038167938931	0.024581617560561264	89	8156	1.4479377841917787	0.9997989518491956	0.08849382321802056	0.06572348274086906
KEGG_PATHWAY	hsa04625:C-type lectin receptor signaling pathway	35	0.8349236641221374	0.027717017913067937	104	8156	1.3989845526542775	0.999933150518195	0.09874187631530452	0.07333460989499226
KEGG_PATHWAY	hsa04666:Fc gamma R-mediated phagocytosis	33	0.7872137404580152	0.028234190690112036	97	8156	1.4142312178820264	0.9999442721559452	0.09954735274245687	0.07393282922977791
KEGG_PATHWAY	hsa04936:Alcoholic liver disease	45	1.0734732824427482	0.034440900692764766	142	8156	1.3173536632639875	0.9999937716868283	0.12019171466250561	0.08926519159145153
KEGG_PATHWAY	hsa04371:Apelin signaling pathway	44	1.049618320610687	0.037173839923146636	139	8156	1.3158794065664898	0.9999976374799546	0.12841871973450655	0.09537530646948733
KEGG_PATHWAY	hsa05144:Malaria	19	0.4532442748091603	0.0385924274071008	50	8156	1.5796534148827726	0.9999985731504378	0.13198610173228476	0.09802476561403604
KEGG_PATHWAY	hsa04662:B cell receptor signaling pathway	28	0.6679389312977099	0.04237801738641553	82	8156	1.419457497327267	0.999999629844192	0.1434978410510308	0.10657441996187668
KEGG_PATHWAY	hsa01230:Biosynthesis of amino acids	26	0.6202290076335878	0.04305936305032422	75	8156	1.441087325857968	0.9999997098188851	0.14437551140402827	0.10722625700767012
KEGG_PATHWAY	hsa00061:Fatty acid biosynthesis	9	0.21469465648854963	0.04604678680531531	18	8156	2.0784913353720698	0.9999999003999147	0.15011783868627027	0.11149102639272702
KEGG_PATHWAY	hsa05218:Melanoma	25	0.5963740458015268	0.04678066280040809	72	8156	1.4433967606750482	0.9999999234486894	0.15011783868627027	0.11149102639272702
KEGG_PATHWAY	hsa04659:Th17 cell differentiation	35	0.8349236641221374	0.0468192686710585	108	8156	1.3471703099633783	0.9999999245017266	0.15011783868627027	0.11149102639272702
KEGG_PATHWAY	hsa04935:Growth hormone synthesis, secretion and action	38	0.9064885496183206	0.046966692220558236	119	8156	1.3274398444393047	0.9999999283917479	0.15011783868627027	0.11149102639272702
KEGG_PATHWAY	hsa04071:Sphingolipid signaling pathway	38	0.9064885496183206	0.046966692220558236	119	8156	1.3274398444393047	0.9999999283917479	0.15011783868627027	0.11149102639272702
KEGG_PATHWAY	hsa05145:Toxoplasmosis	36	0.8587786259541985	0.048828341782357426	112	8156	1.3361730013106161	0.9999999633102941	0.15462308231079852	0.11483702604369246
KEGG_PATHWAY	hsa05133:Pertussis	26	0.6202290076335878	0.049992393104179134	76	8156	1.4221256505177315	0.9999999758641659	0.15685686643696573	0.11649603530698623
KEGG_PATHWAY	hsa04920:Adipocytokine signaling pathway	24	0.5725190839694656	0.05084964123656241	69	8156	1.4459070159110048	0.9999999822754364	0.1580961572991304	0.11741644430988048
KEGG_PATHWAY	hsa05016:Huntington disease	87	2.075381679389313	0.05370877676185409	306	8156	1.1818872299174512	0.9999999936833658	0.16548109596895585	0.1229011648424409
KEGG_PATHWAY	hsa05415:Diabetic cardiomyopathy	60	1.4312977099236641	0.05563998279458528	203	8156	1.2286648287913708	0.9999999968590845	0.16990066174775145	0.12618353240914876
KEGG_PATHWAY	hsa05017:Spinocerebellar ataxia	44	1.049618320610687	0.057039036787267544	143	8156	1.2790715909981967	0.9999999981083089	0.17263142107296903	0.1282116402120881
KEGG_PATHWAY	hsa04917:Prolactin signaling pathway	24	0.5725190839694656	0.059093615346723735	70	8156	1.4252512013979903	0.9999999991028313	0.1772808460401712	0.13166472191287568
KEGG_PATHWAY	hsa04934:Cushing syndrome	47	1.1211832061068703	0.06149640759984063	155	8156	1.260504422741771	0.9999999996258108	0.1828849686882217	0.1358268480900828
KEGG_PATHWAY	hsa03050:Proteasome	17	0.40553435114503816	0.06622104451993477	46	8156	1.5362762044054425	0.9999999999333997	0.195237907119118	0.14500125265571923
KEGG_PATHWAY	hsa04912:GnRH signaling pathway	30	0.7156488549618321	0.06988575295281776	93	8156	1.340962151852948	0.9999999999826454	0.20428143170823654	0.15171778846167275
KEGG_PATHWAY	hsa05110:Vibrio cholerae infection	18	0.42938931297709926	0.07224512493864116	50	8156	1.49651376146789	0.9999999999927194	0.2070171608428257	0.15374958729262495
KEGG_PATHWAY	hsa03015:mRNA surveillance pathway	31	0.7395038167938931	0.07263760029572831	97	8156	1.3285202349800858	0.9999999999937003	0.2070171608428257	0.15374958729262495
KEGG_PATHWAY	hsa04070:Phosphatidylinositol signaling system	31	0.7395038167938931	0.07263760029572831	97	8156	1.3285202349800858	0.9999999999937003	0.2070171608428257	0.15374958729262495
KEGG_PATHWAY	hsa04664:Fc epsilon RI signaling pathway	23	0.5486641221374046	0.07427007964780923	68	8156	1.4060382562811056	0.9999999999965515	0.20992039040951035	0.15590578702928548
KEGG_PATHWAY	hsa03410:Base excision repair	13	0.3101145038167939	0.07696241896812983	33	8156	1.6375992339295093	0.9999999999987265	0.215747108910659	0.16023323293364733
KEGG_PATHWAY	hsa04062:Chemokine signaling pathway	56	1.3358778625954197	0.07900722585410876	192	8156	1.2124532789670404	0.9999999999994035	0.21967862798459506	0.1631531330645823
KEGG_PATHWAY	hsa05012:Parkinson disease	75	1.78912213740458	0.08345403059010849	266	8156	1.1720815800970317	0.9999999999998861	0.23017160049852503	0.17094615943457706
KEGG_PATHWAY	hsa05146:Amoebiasis	32	0.7633587786259541	0.08417353910293655	102	8156	1.3041514261158083	0.9999999999999128	0.23029880298563443	0.17104063145716708
KEGG_PATHWAY	hsa04217:Necroptosis	47	1.1211832061068703	0.08836329491204901	159	8156	1.2287936196539277	0.9999999999999818	0.23984322904699018	0.17812918180682896
KEGG_PATHWAY	hsa01040:Biosynthesis of unsaturated fatty acids	11	0.26240458015267176	0.09123400298407391	27	8156	1.6935855325253897	0.9999999999999938	0.24568526787837228	0.18246800596814783
KEGG_PATHWAY	hsa04622:RIG-I-like receptor signaling pathway	23	0.5486641221374046	0.09721331512694703	70	8156	1.365865734673074	0.9999999999999993	0.2597418263548116	0.19290767220503552

## Sheet: Table S2
miR upregulated in Diagnosis	Targets
hsa-let-7b-5p	ATG12; CCNB1; CCNB2; CCND1; CDKN1A; CDKN1B; IRS2; IRS4; MAP2K2; NRAS; PLK1; PRKAA2; STK4; TGFBR1
hsa-let-7c-5p	ATG12; CCNB2; CCND1; CDKN1A; IL10; NRAS; SIRT1; STK4;TGFBR1
hsa-miR-126-3p	IRS1; PIK3R2; PLK2; SIRT1
hsa-miR-146a-5p	CCND1; CDKN1A; EGFR; SMAD4; SOS1; TGFB1
hsa-miR-155-5p	BCL6; CAT; CCND1; CDKN1B; EGFR; MAPK14; PIK3CA; PLK1; PTEN; SIRT1; SMAD4
hsa-miR-181a-5p	BCL2L11; CDKN1A; CDKN1B; GADD45G; MAP2K1; NLK; NRAS; PTEN; SIRT1; TGFBR1
hsa-miR-181b-5p	BCL2L11; CAT; MAP2K1; NLK; PTEN; SIRT1
hsa-miR-378a-3p	GRB2; TGFB2
hsa-miR-92a-3p	BCL2L11; CCNB1; CCND1; FASLG; GABARAPL2; KLF2; MAPK8; MAPK9; NRAS; PIK3CD; PTEN; RBL2; SGK3; SIRT1; SMAD4; STK4; TGFBR2;
miR upregulated in Relapse	Targets
hsa-miR-143-3p	BRAF
hsa-miR-150-5p	CSNK1E; PRKAB1; STK11
hsa-miR-223-3p	CHUK; FOXO1; SLC2A4
hsa-miR-342-3p	SETD7
